# Supplementary material for: MED12 mutation as a potential predictive biomarker for immune checkpoint inhibitors in pan-cancer
Source: Eur J Med Res. 2022 Oct 29;27:225. doi: 10.1186/s40001-022-00856-z (PMC9618186; doi:10.1186/s40001-022-00856-z)
Supplement: Supplementary file 5 — Additional file 5: Table S1. Detailed clinical information of the five WES cohorts and the MSKCC cohort. [file 40001_2022_856_MOESM5_ESM.xlsx]

## Sheet: Sheet1
Supplementary Table S1 Detailed clinical information of the five WES cohorts and the MSKCC cohort.
Patient Characteristics	Discovery cohort		Validation cohort
	WES cohort(%)		MSKCC 2019(%)
Total	474		1513
Sex
Female	194(40.9)		530(35.0)
Male	280(59.1)		983(65.0)
Age,y
Mean (SD)	61.38(12.9)		61.76(13.5)
<65	157(33.1)		824(54.5)
≥65	130(27.4)		689(45.5)
unknown	187(39.5)		0(0)
Mstage
unMetastatic	20(4.2)		709(46.9)
Metastatic	229(48.3)		804(53.1)
unknown	225(47.5)		0(0)
Best overall response
CR	31(6.5)		0(0)
PR	110(23.2)		0(0)
SD	116(24.5)		0(0)
PD	212(44.7)		0(0)
unknown	5(1.1)	10	1513(100)
Cancer type
Non-small cell lung cancer	137(28.9)		346(22.9)
Clear cell renal cell carcinoma	35(7.4)		151(10.0)
Head and neck cancer	12(2.5)		138(9.1)
Bladder cancer	27(5.7)		212(14.0)
Melanoma	263(55.5)		315(20.8)
Colorectal cancer	0(0)		110(7.3)
Esophagogastric cancer	0(0)		125(8.3)
Glioma	0(0)		116(7.7)
TMB
Median	4.79		6.14
Drug class
CTLA-4	118(24.9)		74(4.9)
PD-1/PDL-1	272(57.4)		1201(79.4)
Combine	84(17.7)		238(15.7)
MED12 mutation status
WT	454(95.8)		1456(96.2)
Mut	20(4.2)		57(3.8)
